# Supplementary material for: Power dynamics and intersectoral collaboration for health in low- and middle-income countries: a realist review
Source: Health Policy Plan. 2025 Apr 5;40(6):661–83. doi: 10.1093/heapol/czaf022 (PMC12160828; doi:10.1093/heapol/czaf022)
Supplement: czaf022_Supp [file czaf022_supp.zip]

Archive with 3 entries (3 files):
- RAMESES Publication Standards for Realist Syntheses Adapted Checklist.docx
- Supplementary File 1.docx
- Supplementary File 2.docx
